# Supplementary material for: Pilot Clinical Study Investigating the Thermal Physiology of Breast Cancer via High-Resolution Infrared Imaging
Source: Bioengineering (Basel). 2021 Jun 22;8(7):86. doi: 10.3390/bioengineering8070086 (PMC8301155; doi:10.3390/bioengineering8070086)
Supplement: Supplementary file 1 [file bioengineering-08-00086-s001.zip]

Archive with 1 entries (1 files):
- bioengineering-1229429-supplementary.pdf
